# Supplementary material for: Microbiota in the apical root canal system of tooth with apical periodontitis
Source: BMC Genomics. 2019 Apr 4;20(Suppl 2):189. doi: 10.1186/s12864-019-5474-y (PMC6456935; doi:10.1186/s12864-019-5474-y)
Supplement: Supplementary file 3 — Differential analysis results between AP samples (NRCT) and healthy teeth (HT), at Genus level. (XLSX 12 kb) [file 12864_2019_5474_MOESM3_ESM.xlsx]

## Sheet: results.diff.heatmap.key.labele
OUT.ID	Q3.max.T_D_None2T_H_None	FC.T_D_None2T_H_None	P.Value.T_D_None2T_H_None	FDR.BH.T_D_None2T_H_None	FDR.Storey.T_D_None2T_H_None	T_D_None_B.1	T_D_None_A.12	T_D_None_A.13	T_D_None_A.14	T_D_None_B.15	T_D_None_A.19	T_D_None_B.2	T_D_None_B.21	T_D_None_B.22	T_D_None_B.23	T_D_None_B.24	T_D_None_A.25	T_D_None_A.26	T_D_None_B.27	T_D_None_A.28	T_D_None_A.29	T_D_None_A.3	T_D_None_B.30	T_D_None_A.5	T_D_None_B.7	T_D_None_A.8	T_D_None_A.9	T_D_None_A.Xy	T_H_None.37	T_H_None.38	T_H_None.L10	T_H_None.L4	T_H_None.L5	T_H_None.L6	T_H_None.L7	T_H_None.L8	T_H_None.L9	T_H_None.Ql	patterns	taxonomy
522025	417	-5.19429	5.14e-05	0.00533731	0.00308813	0	1	6	0	0	0	0	0	0	0	0	1	0	0	1	0	0	0	0	3	3	2	0	2	0	249	50	28	68	9	473	554	665	C1	Bacteria;Firmicutes;Bacilli;Lactobacillales;Streptococcaceae;Streptococcus;
509773	322.5	-5.0554	1.63e-05	0.00424653	0.00245702	0	0	0	0	0	0	0	0	0	0	0	0	0	0	0	0	0	0	0	2	1	0	0	0	0	189	35	35	40	3	401	602	367	C1	Bacteria;Firmicutes;Bacilli;Lactobacillales;Streptococcaceae;Streptococcus;
153978	99.25	-4.81759	2.12e-05	0.00472009	0.00273101	0	0	0	0	0	1	0	0	0	0	0	0	0	0	0	0	1	0	0	0	0	0	130	1	0	38	150	92	60	94	46	101	158	C1	Bacteria;Cyanobacteria;Chloroplast;Streptophyta;;;
579608	603	-4.27613	0.000132757	0.00763422	0.00441712	11	7	1	2	75	0	73	12	17	9	35	19	3	88	7	26	6	52	3	47	7	110	1	34	80	552	506	72	273	54	2465	851	620	C1	Bacteria;Firmicutes;Bacilli;Lactobacillales;Streptococcaceae;Streptococcus;
2862781	105.5	-4.14801	1.99e-05	0.00472009	0.00273101	0	29	0	0	2	0	0	0	0	0	0	0	0	0	0	1	1	0	0	1	5	0	0	1	1	165	638	58	50	2	120	3	62	C1	Bacteria;Proteobacteria;Gammaproteobacteria;Pasteurellales;Pasteurellaceae;Haemophilus;parainfluenzae
516611	92.75	-4.05203	1.05e-05	0.00359046	0.00207742	0	0	0	0	0	0	0	0	0	0	1	1	0	0	0	0	0	0	0	1	1	0	0	0	1	32	19	11	23	2	190	211	113	C1	Bacteria;Firmicutes;Bacilli;Lactobacillales;Streptococcaceae;Streptococcus;
NROTU366	28	-3.48604	1.63e-05	0.00424653	0.00245702	0	0	0	0	0	0	0	0	0	0	0	1	0	0	0	0	0	0	0	0	0	0	1	0	0	16	3	32	11	7	8	220	132	C1	Bacteria;Firmicutes;Bacilli;Bacillales;Staphylococcaceae;Staphylococcus;
1079866	58.75	-3.47426	6.22e-06	0.00359046	0.00207742	0	0	0	0	1	0	0	0	0	0	0	0	0	0	0	0	0	0	0	0	0	0	0	0	0	40	6	13	4	2	65	147	65	C1	Bacteria;Firmicutes;Bacilli;Lactobacillales;Streptococcaceae;Streptococcus;
999477	57.5	-3.19044	0.000698484	0.0175242	0.0101394	0	12	5	0	0	0	1	4	0	0	0	4	4	0	1	1	0	0	1	0	1	0	0	3	2	13	70	27	218	3	58	0	56	C1	Bacteria;Bacteroidetes;Bacteroidia;Bacteroidales;Prevotellaceae;Prevotella;nanceiensis
1671681	48.5	-3.11196	0.000374742	0.0107908	0.00624347	0	8	0	0	0	0	1	2	0	0	5	0	0	0	0	1	1	0	0	1	1	0	1	3	2	1	293	16	128	4	55	0	29	C1	Bacteria;Proteobacteria;Gammaproteobacteria;Pasteurellales;Pasteurellaceae;Haemophilus;parainfluenzae
516966	33.75	-3.04094	4.97e-05	0.00533731	0.00308813	1	0	0	0	1	0	0	0	1	0	1	0	0	0	0	0	0	0	0	0	1	1	0	1	1	38	15	5	5	0	109	39	21	C1	Bacteria;Firmicutes;Bacilli;Lactobacillales;Streptococcaceae;Streptococcus;
NROTU92	34.75	-3.0334	8.78e-05	0.00675724	0.0039097	0	0	11	0	0	0	0	0	0	0	0	0	0	0	1	0	0	0	0	0	2	0	0	0	0	28	4	17	5	1	48	37	148	C1	Bacteria;Firmicutes;Bacilli;Lactobacillales;Streptococcaceae;;
NROTU314	22.75	-2.9178	0.000206451	0.010134	0.00586349	0	0	4	0	2	0	0	0	0	0	0	2	0	0	0	0	0	0	4	1	0	0	0	0	0	64	3	12	5	4	16	192	25	C1	Bacteria;Firmicutes;Bacilli;Lactobacillales;Streptococcaceae;Streptococcus;
NROTU483	17.25	-2.87141	2.51e-05	0.00472009	0.00273101	0	0	4	0	0	0	0	0	0	0	0	0	1	0	0	0	0	0	0	0	0	0	0	0	0	12	3	33	19	2	12	78	10	C1	;;;;;;
31235	47.25	-2.76018	0.00239711	0.0294167	0.0170203	0	0	0	0	0	0	0	0	0	0	0	0	0	0	0	1	0	0	0	32	2	4	0	1	0	57	18	0	0	5	2452	1	62	C1	Bacteria;Fusobacteria;Fusobacteriia;Fusobacteriales;Leptotrichiaceae;Leptotrichia;
NROTU130	19.75	-2.75269	3.83e-05	0.00533731	0.00308813	0	1	7	0	0	0	0	0	0	0	0	0	0	0	0	0	0	0	0	0	0	0	0	0	0	118	2	22	3	5	38	13	5	C1	;;;;;;
NCUROTU50190	17.5	-2.64883	0.000359814	0.0105384	0.00609747	0	0	0	0	0	0	0	0	0	0	0	0	1	0	1	0	0	0	0	0	1	0	0	0	0	40	18	16	10	1	13	0	56	C1	;;;;;;
NROTU22	26	-2.63284	0.000298424	0.0105384	0.00609747	0	0	0	0	0	0	0	0	0	0	0	1	0	0	0	0	0	0	0	0	0	0	0	0	0	76	0	5	1	0	320	31	11	C1	Bacteria;Firmicutes;Bacilli;Lactobacillales;Streptococcaceae;Streptococcus;
4324464	30	-2.40117	0.00620598	0.0606582	0.0350965	0	1	4	0	0	0	5	1	1	0	0	2	64	18	0	12	0	2	25	5	3	0	0	41	13	4	13	4	0	15	8	493	35	C1	Bacteria;Fusobacteria;Fusobacteriia;Fusobacteriales;Leptotrichiaceae;Leptotrichia;
1059729	29.75	-2.38511	0.00607633	0.0606582	0.0350965	1	0	1	0	9	0	1	1	3	0	0	0	1	2	1	0	0	0	1	8	1	0	0	1	2	1	14	35	1	3	0	382	176	C1	Bacteria;Firmicutes;Bacilli;Lactobacillales;Carnobacteriaceae;Granulicatella;
254021	20	-2.34285	0.000831962	0.0202723	0.0117295	0	0	0	1	5	0	5	0	1	0	1	0	0	13	0	2	0	3	0	2	0	0	36	1	3	17	31	60	21	1	10	4	13	C1	Bacteria;Firmicutes;Bacilli;Lactobacillales;Leuconostocaceae;Leuconostoc;
1089121	58.5	-2.28152	0.0136912	0.0849308	0.0491404	0	56	11	1	1	1	1	2	0	0	1	26	88	3	0	3	0	0	16	111	23	193	0	5	5	150	23	65	20	23	39	6	77	C1	Bacteria;Actinobacteria;Actinobacteria;Actinomycetales;Actinomycetaceae;Actinomyces;
316852	20	-2.25479	0.00198988	0.0255293	0.0147711	1	0	2	0	0	0	0	0	0	0	0	4	0	0	0	0	0	0	3	3	0	0	0	1	0	9	21	0	26	5	17	69	0	C1	Bacteria;Proteobacteria;Gammaproteobacteria;Pasteurellales;Pasteurellaceae;Haemophilus;
526804	17	-2.23412	4.83e-05	0.00533731	0.00308813	0	0	0	0	0	0	0	0	0	0	0	0	0	0	0	0	0	0	0	0	1	0	0	0	0	19	14	2	4	0	41	1	18	C1	Bacteria;Firmicutes;Bacilli;Lactobacillales;Streptococcaceae;Streptococcus;
865469	18.25	-1.92349	0.00166037	0.0234742	0.013582	0	0	0	0	0	0	0	0	0	0	0	0	0	0	1	0	0	0	0	0	0	0	0	0	0	1	24	4	23	0	0	138	0	C1	Bacteria;Proteobacteria;Gammaproteobacteria;Pasteurellales;Pasteurellaceae;Haemophilus;
858896	152	-4.59727	9.67e-05	0.00712072	0.00412001	1	0	4	0	6	0	0	0	0	1	0	2	1	8	0	0	4	8	3	3	245	1	0	11	3	36	39	140	60	156	6	863	1494	C2	Bacteria;Firmicutes;Bacilli;Gemellales;Gemellaceae;;
967427	737.25	-4.16132	0.000389297	0.0107908	0.00624347	1	41	323	10	8	3	115	9	1	1	13	47	23	8	86	89	2	11	20	41	51	29	2	44	5	779	166	632	753	426	690	574	1637	C2	Bacteria;Firmicutes;Bacilli;Lactobacillales;Streptococcaceae;Streptococcus;
2024840	427	-4.1471	0.000292885	0.0105384	0.00609747	0	8	34	2	1	4	2	2	1	1	5	16	0	1	18	40	1	1	0	16	85	2	0	20	5	581	199	20	153	10	1344	27	503	C2	Bacteria;Firmicutes;Bacilli;Lactobacillales;Streptococcaceae;Streptococcus;
968675	630.5	-3.95996	0.000416954	0.0113889	0.00658955	3	728	313	1	6	5	21	129	6	14	22	108	42	11	96	30	13	6	3	111	28	6	0	58	30	225	680	2205	5498	186	482	223	120	C2	Bacteria;Proteobacteria;Gammaproteobacteria;Pasteurellales;Pasteurellaceae;Haemophilus;parainfluenzae
561636	183.75	-3.7471	0.00397634	0.0441569	0.0255489	0	2	231	0	0	1	1	0	0	0	1	16	4	0	3	11	1	0	0	3	14	3	0	1	0	70	43	285	535	191	48	2	162	C2	Bacteria;Firmicutes;Bacilli;Lactobacillales;Streptococcaceae;Streptococcus;
523036	75.5	-3.73643	0.000132985	0.00763422	0.00441712	0	6	4	0	0	0	0	0	0	0	0	2	0	0	0	5	1	0	0	0	0	0	0	0	0	56	136	148	82	7	26	26	6	C2	Bacteria;Firmicutes;Bacilli;Gemellales;Gemellaceae;;
903426	108.5	-3.73191	0.000111506	0.00749762	0.00433808	0	6	131	1	2	0	0	0	1	1	1	34	1	4	0	0	1	0	0	0	3	0	0	17	15	2	8	122	12	6	336	68	279	C2	Bacteria;Actinobacteria;Actinobacteria;Actinomycetales;Micrococcaceae;Rothia;mucilaginosa
341460	53.25	-3.45708	0.000471605	0.0123824	0.00716437	0	33	21	0	0	1	0	3	2	0	1	11	2	1	2	0	0	1	0	1	2	0	0	1	1	42	54	263	155	11	33	51	8	C2	Bacteria;Proteobacteria;Gammaproteobacteria;Pasteurellales;Pasteurellaceae;Haemophilus;parainfluenzae
NROTU126	107.25	-3.30836	0.00419513	0.046283	0.0267791	0	246	25	1	2	0	0	9	1	0	4	18	33	1	0	11	1	0	4	6	14	1	0	1	4	2006	26	105	219	9	108	8	98	C2	Bacteria;Actinobacteria;Actinobacteria;Actinomycetales;Actinomycetaceae;Actinomyces;
866280	202.75	-3.12696	0.00624878	0.0606582	0.0350965	0	406	2	1	1	1	3	8	6	0	2	2	10	6	0	17	3	0	1	4	173	3	2	10	3	43	340	112	274	53	233	0	49	C2	Bacteria;Actinobacteria;Actinobacteria;Actinomycetales;Micrococcaceae;Rothia;mucilaginosa
NROTU401	24.5	-3.0612	4.22e-05	0.00533731	0.00308813	0	1	0	0	1	0	1	0	0	0	0	4	0	0	1	0	0	0	0	2	0	0	0	0	1	14	26	20	65	47	4	10	5	C2	Bacteria;Firmicutes;Bacilli;Lactobacillales;Streptococcaceae;Lactococcus;
521851	48	-3.01448	0.000327005	0.0105384	0.00609747	0	7	17	0	1	0	0	0	0	1	0	29	1	2	6	12	1	4	0	1	6	3	0	3	1	114	35	21	21	9	50	56	42	C2	Bacteria;Firmicutes;Bacilli;Lactobacillales;Carnobacteriaceae;;
898207	157.75	-3.00426	0.00320509	0.0375628	0.0217336	0	58	81	0	2	2	3	1	0	4	2	70	1	14	41	70	1	8	3	32	44	0	0	1	4	161	112	58	68	29	222	148	172	C2	Bacteria;Firmicutes;Bacilli;Lactobacillales;Carnobacteriaceae;Granulicatella;
1042479	44	-2.97021	0.000556953	0.0144	0.00833175	0	10	2	0	0	0	0	15	1	0	0	1	25	0	0	1	0	0	0	1	2	1	0	3	3	112	10	38	12	3	210	0	46	C2	Bacteria;Bacteroidetes;Bacteroidia;Bacteroidales;Prevotellaceae;Prevotella;melaninogenica
NROTU331	24.75	-2.68387	0.000376306	0.0107908	0.00624347	0	0	0	0	1	0	1	0	0	0	1	2	0	0	0	1	0	0	0	3	0	0	0	1	0	15	28	13	78	45	4	4	0	C2	Bacteria;Firmicutes;Bacilli;Lactobacillales;Streptococcaceae;Streptococcus;
4307078	53	-2.36609	0.00791729	0.0626539	0.0362512	0	1	0	0	0	0	2	7	6	10	2	131	0	0	26	2	0	0	0	3	2	0	2	7	5	50	204	7	0	65	1	6	54	C2	Bacteria;Proteobacteria;Betaproteobacteria;Neisseriales;Neisseriaceae;Neisseria;
NCUROTU155888	15.25	-2.31463	0.000105446	0.00728869	0.00421719	0	10	0	0	0	0	0	1	0	0	0	0	1	0	0	0	0	0	0	0	0	0	0	0	0	19	4	134	17	2	10	1	2	C2	;;;;;;
1074210	73	-2.24181	0.00473234	0.0508839	0.0294411	0	8	11	3	5	1	8	7	9	2	0	31	14	22	3	12	1	0	9	43	104	6	0	136	8	20	17	18	75	120	2	67	41	C2	Bacteria;Firmicutes;Bacilli;Gemellales;Gemellaceae;;
749837	52.5	-2.19567	0.0115014	0.0742005	0.042932	0	258	0	0	0	1	1	1	1	0	5	4	10	0	9	0	1	0	0	8	18	12	0	1	1	61	18	58	36	7	114	0	20	C2	Bacteria;Firmicutes;Clostridia;Clostridiales;Lachnospiraceae;Oribacterium;
593803	24.5	-2.12392	0.0106564	0.0698712	0.040427	0	5	7	0	0	1	0	0	0	0	0	5	7	0	1	2	0	1	2	0	4	1	0	2	0	54	0	61	20	5	26	1	17	C2	Bacteria;Firmicutes;Bacilli;Lactobacillales;Streptococcaceae;Streptococcus;
NROTU416	16.25	-2.11296	0.00106324	0.0234742	0.013582	0	0	40	0	0	0	0	0	0	0	0	4	1	0	0	0	0	0	0	0	22	0	0	1	0	6	51	3	17	25	14	0	5	C2	Bacteria;Actinobacteria;Actinobacteria;Actinomycetales;Actinomycetaceae;Actinomyces;
NROTU85	71.75	-2.11009	0.00844772	0.0633018	0.036626	0	64	12	5	1	1	17	1	8	0	9	14	916	0	33	5	2	2	15	27	21	0	0	55	71	72	24	82	83	35	4	0	54	C2	Bacteria;Firmicutes;Clostridia;Clostridiales;Lachnospiraceae;;
4333237	19.75	-1.7221	0.0016703	0.0234742	0.013582	0	0	0	0	0	0	0	0	0	0	0	0	0	0	0	0	0	0	0	0	0	0	0	0	0	0	1	68	26	40	0	0	0	C2	Bacteria;Proteobacteria;Alphaproteobacteria;Rhodospirillales;Acetobacteraceae;;
156232	19.5	-1.66448	0.00758466	0.0606582	0.0350965	0	0	0	0	0	0	0	0	0	0	0	0	0	0	0	0	0	0	0	0	0	0	0	0	0	0	0	26	54	68	0	0	0	C2	Bacteria;Proteobacteria;Alphaproteobacteria;Rhodospirillales;Acetobacteraceae;;
NROTU105	19.5	1.76204	0.0113524	0.0736135	0.0425923	8	4	1	1	49	1	17	6	15	7	15	22	1	49	6	29	0	43	1	23	0	1	0	12	16	0	1	0	0	1	0	0	0	C3	Bacteria;Proteobacteria;Alphaproteobacteria;Caulobacterales;Caulobacteraceae;;
1068902	23	1.79253	0.0125148	0.0794452	0.0459665	26	2	0	4	38	1	49	16	2	9	104	5	1	48	16	20	1	5	5	42	2	5	0	35	29	0	0	0	0	4	0	0	0	C3	Bacteria;Actinobacteria;Actinobacteria;Actinomycetales;Nocardioidaceae;Aeromicrobium;
242503	33	2.23143	0.0125868	0.0796852	0.0461054	12	5	1	4	0	0	98	13	19	18	60	21	1	104	12	51	5	53	8	45	6	7	0	37	108	0	0	0	0	0	0	0	0	C3	Bacteria;Firmicutes;Clostridia;Clostridiales;Clostridiaceae;Alkaliphilus;
518033	49	2.25136	0.0117442	0.0753364	0.0435892	20	644	1	1	67	0	135	9	11	19	18	24	1	47	2	99	10	51	3	21	2	83	3	41	167	1	1	0	2	0	0	0	0	C3	Bacteria;Firmicutes;Bacilli;Lactobacillales;Lactobacillaceae;Lactobacillus;zeae
NROTU143	54.5	2.93494	0.0024277	0.0296845	0.0171753	22	17	1	9	198	0	14	5	63	6	163	155	0	46	8	55	3	199	1	54	0	3	0	1	62	0	0	0	0	0	0	0	0	C3	Bacteria;Proteobacteria;Betaproteobacteria;Burkholderiales;Burkholderiaceae;Burkholderia;
673010	139.5	3.02589	0.00435501	0.0477029	0.0276006	6	53	0	1	389	3	9	4	197	18	335	207	0	95	7	47	3	470	4	184	1	0	0	7	71	0	0	0	0	0	0	0	0	C3	Bacteria;Proteobacteria;Alphaproteobacteria;Caulobacterales;Caulobacteraceae;;
NROTU320	75.5	3.0342	0.00478489	0.0512862	0.0296739	21	17	0	5	128	1	73	23	34	28	132	38	2	94	20	78	10	124	5	80	10	15	0	51	94	0	0	0	0	0	0	0	0	C3	Bacteria;Acidobacteria;Solibacteres;Solibacterales;;;
227434	204.5	3.91178	0.0084367	0.0633018	0.036626	225	70	3	29	460	5	474	110	41	163	340	44	12	560	145	318	23	109	33	184	41	41	0	410	546	0	0	0	1	1	0	0	1	C3	Bacteria;Proteobacteria;Alphaproteobacteria;Caulobacterales;Caulobacteraceae;;
143801	611	4.6843	0.0013944	0.0234742	0.013582	66	267	15	20	3197	5	234	33	754	571	228	651	18	2455	90	1877	137	1799	99	136	156	4	0	5	2511	0	8	2	1	3	0	1	0	C3	Bacteria;Proteobacteria;Betaproteobacteria;Burkholderiales;Burkholderiaceae;Burkholderia;
4449226	19.5	1.9873	0.011883	0.0760825	0.0440209	4	2	1	3	2	7	9	724	5	4	27	0	49	1	19	3	25	0	0	6	20	56	9	0	0	7	2	6	4	0	0	0	0	C4	Bacteria;Firmicutes;Clostridia;Clostridiales;Veillonellaceae;Schwartzia;
553611	26	2.30197	0.00844268	0.0633018	0.036626	0	4	0	4	0	2080	4	2	1	0	79	28	24	34	3	48	0	10	4	1	2	147	2	3	1	6	0	0	0	0	0	0	0	C4	Bacteria;Actinobacteria;Actinobacteria;Bifidobacteriales;Bifidobacteriaceae;Bifidobacterium;
1060441	84	2.59726	0.00864114	0.0643243	0.0372176	2	234	1	61	5	19	1	2	4	0	41	85	8	1	1	470	224	0	40	14	119	83	151	0	0	79	15	0	0	0	2	1	1	C4	Bacteria;Bacteroidetes;Bacteroidia;Bacteroidales;Prevotellaceae;Prevotella;
20221	23.5	2.60853	0.000486338	0.012671	0.00733136	4	1	0	48	31	12	2	0	44	1	0	53	12	2	11	1	5	30	7	0	0	17	75	1	0	0	0	0	0	0	0	0	0	C4	Bacteria;Firmicutes;Clostridia;Clostridiales;Eubacteriaceae;Pseudoramibacter_Eubacterium;
463843	41	2.70051	0.00961277	0.0663751	0.0384042	374	0	18	565	1	0	1	11	0	0	4	81	19	0	0	4	63	17	167	3	11	0	100	3	2	1	0	0	0	0	0	0	0	C4	Bacteria;Firmicutes;Clostridia;Clostridiales;Lachnospiraceae;Moryella;
676367	35	2.83995	0.00162224	0.0234742	0.013582	0	7	70	7	0	252	2	36	2	1	8	27	34	19	4	29	1	1	318	0	9	218	41	3	1	1	0	0	6	0	0	0	0	C4	Bacteria;Firmicutes;Clostridia;Clostridiales;Veillonellaceae;Schwartzia;
747980	170	2.88139	0.0134502	0.0837422	0.0484527	2	426	1	164	8	1763	5	222	729	0	13	16	33	1	1	407	23	31	138	72	74	45	176	3	25	2	3	11	11	5	2	1	0	C4	Bacteria;Bacteroidetes;Bacteroidia;Bacteroidales;Prevotellaceae;Prevotella;nigrescens
4306356	204	3.09428	0.00533334	0.0562743	0.0325599	4	1	43	1378	2	25	2	9	383	3	6	26	635	50	5	10	269	1	139	18	433	123	654	9	50	1	1	22	2	0	0	3	0	C4	Bacteria;Actinobacteria;Actinobacteria;Actinomycetales;Actinomycetaceae;Actinomyces;
259097	221.5	3.11996	0.00883311	0.0644894	0.0373132	1664	0	565	315	2	0	1	2	1	1	4	639	64	976	13	20	2	110	1	0	21	128	891	57	17	0	0	0	2	1	0	0	0	C4	Bacteria;Synergistetes;Synergistia;Synergistales;Dethiosulfovibrionaceae;Pyramidobacter;piscolens
793769	302	5.00955	0.000443729	0.0119279	0.00690139	426	15	0	283	757	265	256	0	1046	148	0	321	47	165	372	16	84	31	3	8	0	602	121	6	13	0	0	0	0	0	0	0	0	C4	Bacteria;Firmicutes;Clostridia;Clostridiales;Eubacteriaceae;Pseudoramibacter_Eubacterium;
72513	16	2.17374	0.00120489	0.0234742	0.013582	8	1	20	33	11	41	11	3	0	60	11	7	1	12	35	6	12	1	20	8	5	0	3	3	1	6	3	1	0	0	0	0	0	C5	Bacteria;Firmicutes;Clostridia;Clostridiales;[Mogibacteriaceae];;
NROTU436	36	2.23621	0.00884314	0.0644894	0.0373132	1	0	36	36	39	40	0	0	1	216	7	267	0	1	15	0	1	0	62	3	2	2	0	4	0	0	0	0	0	0	0	0	1	C5	Bacteria;Firmicutes;Clostridia;Clostridiales;[Mogibacteriaceae];;
610111	28.5	2.37204	0.00817784	0.0631938	0.0365636	0	1	154	30	1	24	6	9	4	186	15	57	1	0	5	13	1	1	25	63	27	298	0	27	1	0	0	9	0	0	1	0	0	C5	Bacteria;Bacteroidetes;Bacteroidia;Bacteroidales;Prevotellaceae;Prevotella;
NROTU178	48.5	2.40994	0.00844772	0.0633018	0.036626	1	1	12	42	2	12	265	182	6	20	4	55	3	4	1	174	0	2	167	7	14	8	214	2	3	6	0	12	0	0	5	0	1	C5	Bacteria;Actinobacteria;Coriobacteriia;Coriobacteriales;Coriobacteriaceae;;
151814	50.5	2.44201	0.0113424	0.0736135	0.0425923	2	0	22	79	2	90	1	3	0	22	12	5	0	2	333	6	124	0	166	7	3	0	174	2	6	0	0	9	0	0	0	0	0	C5	Bacteria;Proteobacteria;Deltaproteobacteria;Desulfobacterales;Desulfobulbaceae;Desulfobulbus;
430191	161.5	2.45296	0.013497	0.0838794	0.0485321	1	18	18	62	4	205	136	97	32	2	26	9	10	377	240	33	187	7	227	190	45	3	2	37	26	17	9	30	0	0	0	1	2	C5	Bacteria;Proteobacteria;Epsilonproteobacteria;Campylobacterales;Campylobacteraceae;Campylobacter;
92430	61.5	2.46897	0.00941765	0.0663151	0.0383695	0	73	7	370	3	36	76	12	6	1	3	14	18	8	285	1	339	2	135	35	2	0	50	2	31	0	2	5	0	0	0	1	7	C5	Bacteria;Firmicutes;Clostridia;Clostridiales;Lachnospiraceae;;
2901960	38	2.47133	0.0015646	0.0234742	0.013582	0	19	6	573	4	45	7	8	3	31	31	4	15	2	31	3	45	121	30	26	72	1	130	2	4	14	3	2	0	3	0	1	2	C5	Bacteria;Firmicutes;Clostridia;Clostridiales;[Mogibacteriaceae];;
4303759	98	2.49445	0.0114945	0.0742005	0.042932	1	104	30	1020	12	139	54	92	24	732	44	1157	69	3	3	35	344	11	20	89	26	29	90	2	23	137	6	28	0	4	10	0	28	C5	Bacteria;Bacteroidetes;Bacteroidia;Bacteroidales;Porphyromonadaceae;Porphyromonas;endodontalis
NROTU412	16	2.52428	0.000116367	0.00757955	0.00438548	97	3	3	195	1	13	1	9	4	24	5	7	1	3	11	4	19	1	29	1	5	20	4	0	2	0	0	4	0	1	0	0	0	C5	Bacteria;Spirochaetes;Spirochaetes;Spirochaetales;Spirochaetaceae;Treponema;socranskii
3392013	78.5	2.71223	0.00380064	0.0426251	0.0246626	1	5	1	35	1	76	119	809	9	570	36	93	9	2	130	59	4	2	53	16	38	9	81	1	1	6	15	7	0	21	1	1	0	C5	Bacteria;Firmicutes;Clostridia;Clostridiales;Veillonellaceae;Dialister;
4340454	67	2.80822	0.0034691	0.0401018	0.0232027	313	4	5	27	11	84	13	31	1	136	2	45	2	12	132	12	623	3	286	50	18	9	6	3	41	4	4	14	0	0	0	1	0	C5	Bacteria;Spirochaetes;Spirochaetes;Spirochaetales;Spirochaetaceae;Treponema;
92263	87.5	2.90593	0.00625316	0.0606582	0.0350965	1	0	1	158	1	255	12	266	5	46	117	20	31	1	1	74	12	2	65	101	7	266	20	2	3	0	0	11	2	3	3	0	0	C5	Bacteria;Firmicutes;Clostridia;Clostridiales;Veillonellaceae;Selenomonas;
24210	98.5	2.94583	0.000993145	0.0231985	0.0134225	1	11	12	87	6	251	22	102	10	95	14	20	16	43	121	31	149	57	131	14	33	276	23	26	6	4	3	34	0	1	7	1	0	C5	Bacteria;Spirochaetes;Spirochaetes;Spirochaetales;Spirochaetaceae;Treponema;socranskii
2714267	146	3.20364	0.00538345	0.0566265	0.0327638	9	43	0	16	12	315	600	5719	53	4807	9	75	26	11	4	37	1132	10	172	29	120	60	96	3	12	8	39	14	0	53	1	1	1	C5	Bacteria;Bacteroidetes;Bacteroidia;Bacteroidales;[Paraprevotellaceae];[Prevotella];tannerae
471157	107	3.37724	0.000851259	0.0205375	0.0118829	298	6	2	16	92	18	543	204	743	137	45	57	3	1	46	19	2	4	24	122	4	4	22	7	2	11	0	6	0	1	3	0	0	C5	Bacteria;Actinobacteria;Coriobacteriia;Coriobacteriales;Coriobacteriaceae;Slackia;
754684	244.5	3.47782	0.00113978	0.0234742	0.013582	6	0	77	532	14	213	14	103	1	276	38	42	59	19	388	26	911	44	746	69	7	6	1012	10	36	5	3	17	0	3	0	1	2	C5	Bacteria;Synergistetes;Synergistia;Synergistales;Dethiosulfovibrionaceae;TG5;
2372755	143.5	3.58071	0.000689149	0.0175242	0.0101394	1	65	17	246	10	72	5	16	7	121	8	48	13	399	212	39	253	52	347	19	7	22	166	13	13	0	0	49	0	2	0	1	1	C5	Bacteria;Spirochaetes;Spirochaetes;Spirochaetales;Spirochaetaceae;Treponema;
1124080	181	3.67031	0.00213022	0.0266901	0.0154427	7	0	117	179	0	296	429	13	6	1874	9	262	0	81	183	27	4	2	25	7	20	38	3386	26	3	2	0	4	2	0	0	0	1	C5	Bacteria;Bacteroidetes;Bacteroidia;Bacteroidales;;;
74330	134	3.71815	0.000139516	0.00787565	0.0045568	209	13	35	138	1	213	7	58	13	112	5	10	5	32	261	14	91	20	145	20	23	130	148	9	9	1	0	10	0	10	0	0	0	C5	Bacteria;Spirochaetes;Spirochaetes;Spirochaetales;Spirochaetaceae;Treponema;socranskii
68345	238	4.35432	2.29e-05	0.00472009	0.00273101	342	5	31	579	6	159	21	305	3	458	54	15	61	12	372	53	170	53	294	14	6	22	182	3	7	3	1	2	5	0	0	1	1	C5	Bacteria;Synergistetes;Synergistia;Synergistales;Dethiosulfovibrionaceae;TG5;
