# Supplementary material for: Microbiota in the apical root canal system of tooth with apical periodontitis
Source: BMC Genomics. 2019 Apr 4;20(Suppl 2):189. doi: 10.1186/s12864-019-5474-y (PMC6456935; doi:10.1186/s12864-019-5474-y)
Supplement: Supplementary file 5 — Differential analysis results between subtypes A and B inNRCT at OTU level. (XLSX 22 kb) [file 12864_2019_5474_MOESM5_ESM.xlsx]

## Sheet: 16S.seqdata.comparison.Wilcox.O
OUT.ID	Q3.max.T_D_None_A2T_D_None_B	FC.T_D_None_A2T_D_None_B	P.Value.T_D_None_A2T_D_None_B	FDR.BH.T_D_None_A2T_D_None_B	FDR.Storey.T_D_None_A2T_D_None_B	T_D_None_B.1	T_D_None_A.12	T_D_None_A.13	T_D_None_A.14	T_D_None_B.15	T_D_None_A.19	T_D_None_B.2	T_D_None_B.21	T_D_None_B.22	T_D_None_B.23	T_D_None_B.24	T_D_None_A.25	T_D_None_A.26	T_D_None_B.27	T_D_None_A.28	T_D_None_A.29	T_D_None_A.3	T_D_None_B.30	T_D_None_A.5	T_D_None_B.7	T_D_None_A.8	T_D_None_A.9	T_D_None_A.Xy	T_H_None.37	T_H_None.38	T_H_None.L10	T_H_None.L4	T_H_None.L5	T_H_None.L6	T_H_None.L7	T_H_None.L8	T_H_None.L9	T_H_None.Ql	Taxonomy
50765	498	-4.31861	0.000279705	0.0556904	0.0230655	156	3	0	2	612	0	24	4	25	17	43	6	0	1083	7	10	22	35	13	701	3	1	1	32	140	2	6	3	27	20	2	1	0	Bacteria;Bacteroidetes;[Saprospirae];[Saprospirales];Chitinophagaceae;Sediminibacterium;
1105814	404.5	-4.27851	0.000105734	0.0556904	0.0230655	230	52	4	0	372	2	391	74	148	122	601	21	11	409	130	1	32	486	32	365	38	30	9	185	363	26	744	54	1	598	3	15	5	Bacteria;Proteobacteria;Alphaproteobacteria;Rhizobiales;Bradyrhizobiaceae;;
866365	346.25	-3.77834	0.000573885	0.0556904	0.0230655	102	45	4	16	492	3	222	97	86	99	487	104	4	387	90	202	0	216	13	224	32	15	0	259	427	1	2	1	2	33	0	0	0	Bacteria;Proteobacteria;Alphaproteobacteria;Caulobacterales;Caulobacteraceae;;
1823053	619	-3.76595	0.00318319	0.102398	0.0424107	13	49	4	3	1268	1	78	13	211	82	668	226	2	531	24	258	29	644	13	544	10	1	5	62	773	56	591	72	320	768	11	17	3	Bacteria;Firmicutes;Bacilli;Lactobacillales;Streptococcaceae;Lactococcus;
673010	300.5	-3.69685	0.00345318	0.107683	0.0445994	6	53	0	1	389	3	9	4	197	18	335	207	0	95	7	47	3	470	4	184	1	0	0	7	71	0	0	0	0	0	0	0	0	Bacteria;Proteobacteria;Alphaproteobacteria;Caulobacterales;Caulobacteraceae;;
697578	572	-3.68556	0.000455385	0.0556904	0.0230655	103	28	2	32	868	2	608	98	117	105	464	124	4	671	62	281	37	360	21	379	25	28	3	357	885	9	95	12	153	329	1	1	1	Bacteria;Firmicutes;Bacilli;Bacillales;Bacillaceae;Bacillus;
359764	1485.5	-3.68319	0.00392011	0.112394	0.0465507	1091	15	1	150	193	29	1617	540	24	36	4154	15	6	769	580	99	13	59	30	1677	48	186	2	1815	739	1	101	5	43	69	3	2	1	Bacteria;Proteobacteria;Betaproteobacteria;Burkholderiales;Burkholderiaceae;Burkholderia;
177991	4227.75	-3.63594	0.000470253	0.0556904	0.0230655	1475	488	20	227	4430	35	2438	595	1450	865	4839	1502	36	4381	930	2552	172	3768	199	2272	290	228	4	2241	3687	6	264	15	124	165	6	3	2	Bacteria;Proteobacteria;Betaproteobacteria;Burkholderiales;Oxalobacteraceae;Ralstonia;
766768	535	-3.62965	0.000901563	0.0598951	0.024807	82	32	0	20	767	2	591	79	120	112	357	142	2	634	62	288	36	367	18	46	33	23	0	416	850	0	0	0	1	7	0	0	0	Bacteria;Firmicutes;Bacilli;Lactobacillales;Enterococcaceae;Enterococcus;
156700	421.25	-3.36185	0.000169571	0.0556904	0.0230655	126	72	4	19	489	1	321	81	158	132	556	193	16	401	93	279	33	428	26	347	34	32	0	207	483	37	85	9	123	138	2	4	1	Bacteria;Acidobacteria;DA052;Ellin6513;;;
656889	75.5	-3.35499	0.000213181	0.0556904	0.0230655	10	0	0	1	110	0	83	11	23	16	62	7	1	80	7	31	2	8	4	35	2	4	0	43	90	0	0	0	0	1	0	0	0	Bacteria;Proteobacteria;Gammaproteobacteria;Enterobacteriales;Enterobacteriaceae;;
4388693	717.25	-3.30559	0.000573885	0.0556904	0.0230655	149	85	5	45	762	5	482	111	207	147	785	227	3	733	119	385	50	670	45	554	54	58	4	270	512	47	368	31	286	315	3	16	1	Bacteria;Proteobacteria;Gammaproteobacteria;Xanthomonadales;Xanthomonadaceae;Rhodanobacter;
716006	128	-3.26898	0.000559552	0.0556904	0.0230655	18	4	0	10	200	0	140	15	35	28	62	32	0	172	17	64	6	92	4	83	10	4	6	73	160	43	86	19	75	86	2	5	4	Bacteria;Firmicutes;Bacilli;Lactobacillales;Streptococcaceae;Lactococcus;
686789	79.25	-3.24833	0.000350441	0.0556904	0.0230655	20	4	1	5	138	0	88	9	14	12	53	14	0	115	9	39	3	41	3	41	4	1	0	56	135	3	29	1	40	45	0	1	0	Bacteria;Firmicutes;Bacilli;Lactobacillales;Carnobacteriaceae;Carnobacterium;
1076969	100.25	-3.2303	0.000360044	0.0556904	0.0230655	16	6	0	3	144	0	103	13	30	17	92	28	1	155	10	54	7	72	9	68	5	4	1	61	154	5	63	8	48	83	1	0	0	Bacteria;Firmicutes;Bacilli;Lactobacillales;Streptococcaceae;Streptococcus;
27737	366.25	-3.13613	0.000720604	0.0556904	0.0230655	90	30	3	22	783	1	370	62	62	42	355	136	6	601	44	254	31	206	20	321	28	27	6	271	574	2	221	16	312	126	2	10	3	Bacteria;Firmicutes;Bacilli;Bacillales;Bacillaceae;Geobacillus;
564004	158.75	-3.09364	0.00124618	0.0680057	0.0281662	57	17	1	17	159	1	158	38	16	35	270	12	2	190	45	89	7	44	16	141	20	7	0	108	193	1	125	5	108	110	0	2	0	Bacteria;Proteobacteria;Alphaproteobacteria;Rhodospirillales;Rhodospirillaceae;;
159017	276.25	-3.07573	0.000861838	0.0598951	0.024807	46	43	1	17	382	2	205	26	108	99	226	114	6	294	66	211	20	293	23	148	37	7	0	121	285	6	85	10	56	70	2	2	1	Bacteria;Proteobacteria;Alphaproteobacteria;Caulobacterales;Caulobacteraceae;;
2373126	44.25	-3.0749	0.00264316	0.0897498	0.037172	33	0	0	0	272	0	2	0	5	5	0	0	0	48	1	0	0	1	1	154	1	1	0	7	73	0	1	0	0	2	0	0	0	Bacteria;Bacteroidetes;[Saprospirae];[Saprospirales];Chitinophagaceae;Sediminibacterium;
516115	296.25	-3.06286	0.00236891	0.0892844	0.0369793	171	8	2	53	338	0	1056	133	17	95	167	17	6	624	88	277	28	50	23	141	42	41	7	652	846	2	293	6	515	336	2	6	4	Bacteria;Firmicutes;Bacilli;Lactobacillales;Streptococcaceae;Lactococcus;
1105280	66	-3.04704	0.000219442	0.0556904	0.0230655	19	7	1	4	66	1	32	16	26	16	100	15	0	66	14	36	5	70	3	55	3	4	0	29	55	36	384	26	281	330	3	8	2	Bacteria;Proteobacteria;Betaproteobacteria;Burkholderiales;Burkholderiaceae;;
227434	430	-3.01953	0.00111753	0.0632439	0.026194	225	70	3	29	460	5	474	110	41	163	340	44	12	560	145	318	23	109	33	184	41	41	0	410	546	0	0	0	1	1	0	0	1	Bacteria;Proteobacteria;Alphaproteobacteria;Caulobacterales;Caulobacteraceae;;
295031	72	-3.00056	0.0005033	0.0556904	0.0230655	17	4	0	2	110	1	73	8	16	11	69	21	1	107	8	44	4	58	7	52	5	4	0	44	110	2	51	8	56	72	2	1	1	Bacteria;Proteobacteria;Gammaproteobacteria;Pseudomonadales;Pseudomonadaceae;Pseudomonas;fragi
NROTU281	125.5	-2.97672	0.000998362	0.0624878	0.0258808	40	20	1	2	151	2	139	32	85	60	38	1	5	168	40	150	11	63	20	38	25	9	0	463	227	0	0	0	0	3	0	0	0	Bacteria;Proteobacteria;Betaproteobacteria;Burkholderiales;Burkholderiaceae;Burkholderia;
311522	53	-2.94964	0.000559552	0.0556904	0.0230655	7	3	0	3	104	1	58	7	14	12	36	15	0	57	5	27	3	26	1	41	2	4	0	33	67	1	27	1	31	34	1	2	1	Bacteria;Proteobacteria;Gammaproteobacteria;Pseudomonadales;Pseudomonadaceae;Pseudomonas;
NROTU320	116.5	-2.93176	0.000572079	0.0556904	0.0230655	21	17	0	5	128	1	73	23	34	28	132	38	2	94	20	78	10	124	5	80	10	15	0	51	94	0	0	0	0	0	0	0	0	Bacteria;Acidobacteria;Solibacteres;Solibacterales;;;
584612	93.75	-2.92757	0.000643365	0.0556904	0.0230655	39	17	2	3	93	1	77	13	42	25	133	39	1	94	28	70	11	128	8	85	12	4	0	62	99	0	2	0	4	6	1	0	1	Bacteria;Cyanobacteria;4C0d-2;MLE1-12;;;
4306941	76	-2.90885	0.000639389	0.0556904	0.0230655	22	7	1	5	85	1	41	12	23	9	102	22	0	78	11	48	6	70	2	42	8	2	0	30	42	12	317	21	135	153	5	7	1	Bacteria;Proteobacteria;Betaproteobacteria;Burkholderiales;Burkholderiaceae;Burkholderia;
3487653	66	-2.89997	0.000265335	0.0556904	0.0230655	13	4	1	1	67	1	63	7	20	19	71	6	1	74	11	30	3	13	4	50	4	4	0	27	68	2	21	0	9	22	0	1	0	Bacteria;Proteobacteria;Betaproteobacteria;Burkholderiales;Comamonadaceae;;
4467810	21.5	-2.78575	0.000747155	0.0556904	0.0230655	5	0	0	1	16	0	39	6	3	34	22	1	0	20	7	6	0	6	13	14	0	0	1	23	104	0	4	0	33	175	2	0	0	Bacteria;Firmicutes;Bacilli;Bacillales;Bacillaceae;Geobacillus;
573135	43.25	-2.71598	0.000429238	0.0556904	0.0230655	13	5	1	0	38	1	26	10	22	12	64	17	1	45	8	35	4	49	7	36	1	2	1	37	77	6	65	5	2	69	0	2	1	Bacteria;Proteobacteria;Alphaproteobacteria;Rhizobiales;Bradyrhizobiaceae;;
NCUROTU51642	37	-2.69825	0.00087792	0.0598951	0.024807	10	2	0	1	127	1	16	6	8	8	23	20	0	34	5	33	1	41	3	38	2	3	0	19	50	0	0	0	1	0	0	0	0	Bacteria;Proteobacteria;Betaproteobacteria;Burkholderiales;Burkholderiaceae;Burkholderia;
813617	15.75	-2.69708	0.000232191	0.0556904	0.0230655	3	1	0	1	41	0	15	5	6	3	25	5	0	16	1	6	0	11	0	13	1	1	0	22	28	1	18	0	9	8	0	3	0	Bacteria;Proteobacteria;Gammaproteobacteria;Pseudomonadales;Pseudomonadaceae;Pseudomonas;
NROTU105	38	-2.66641	0.0013924	0.0733651	0.0303859	8	4	1	1	49	1	17	6	15	7	15	22	1	49	6	29	0	43	1	23	0	1	0	12	16	0	1	0	0	1	0	0	0	Bacteria;Proteobacteria;Alphaproteobacteria;Caulobacterales;Caulobacteraceae;;
219826	20.25	-2.60658	0.00015783	0.0556904	0.0230655	6	1	1	1	17	0	21	3	11	5	22	4	0	40	3	10	1	12	0	18	1	1	1	12	27	2	28	3	22	37	0	0	0	Bacteria;Proteobacteria;Gammaproteobacteria;Pseudomonadales;Moraxellaceae;Acinetobacter;
759916	43	-2.60188	0.00110487	0.0632439	0.026194	12	6	0	1	31	2	31	12	15	7	60	16	0	47	25	22	3	26	1	48	4	4	0	28	34	0	6	0	2	3	0	0	0	Bacteria;Proteobacteria;Betaproteobacteria;Burkholderiales;Oxalobacteraceae;Ralstonia;
1068902	46.5	-2.59983	0.00164692	0.0803926	0.0332965	26	2	0	4	38	1	49	16	2	9	104	5	1	48	16	20	1	5	5	42	2	5	0	35	29	0	0	0	0	4	0	0	0	Bacteria;Actinobacteria;Actinobacteria;Actinomycetales;Nocardioidaceae;Aeromicrobium;
NROTU42	38.75	-2.53252	0.00257574	0.0892844	0.0369793	7	1	2	0	45	0	6	3	1	2	10	11	0	97	0	15	1	20	2	45	1	0	0	4	10	0	0	0	0	0	0	0	0	Bacteria;Proteobacteria;Betaproteobacteria;Burkholderiales;Burkholderiaceae;Burkholderia;
591907	29.5	-2.52284	0.00330979	0.104275	0.0431882	5	2	0	1	86	0	16	1	28	6	9	29	0	30	1	27	3	75	3	7	1	0	0	9	43	10	20	3	16	42	1	1	0	Bacteria;Firmicutes;Bacilli;Bacillales;Bacillaceae;Bacillus;
289634	35.5	-2.47751	0.00181689	0.0803926	0.0332965	6	3	0	1	47	0	37	2	4	3	28	5	0	44	4	16	3	17	3	31	1	2	0	22	39	0	0	0	0	0	0	0	0	Bacteria;Firmicutes;Bacilli;Bacillales;Bacillaceae;Bacillus;
534771	16	-2.37479	0.000411027	0.0556904	0.0230655	4	1	0	0	19	0	13	6	3	7	20	7	0	13	3	8	2	17	1	12	1	1	0	5	12	0	15	1	5	10	0	0	0	Bacteria;Proteobacteria;Gammaproteobacteria;Xanthomonadales;Sinobacteraceae;;
347846	42.75	-2.32951	0.00283619	0.093103	0.0385608	10	6	0	3	57	0	33	9	4	8	46	7	1	54	10	112	1	17	3	33	3	5	0	22	49	0	4	0	0	0	0	0	0	Bacteria;Proteobacteria;Alphaproteobacteria;Sphingomonadales;Sphingomonadaceae;Sphingomonas;yabuuchiae
579608	67.75	-2.30674	0.00387587	0.112394	0.0465507	11	7	1	2	75	0	73	12	17	9	35	19	3	88	7	26	6	52	3	47	7	110	1	34	80	552	506	72	273	54	2465	851	620	Bacteria;Firmicutes;Bacilli;Lactobacillales;Streptococcaceae;Streptococcus;
238051	15.75	-2.27745	0.000286062	0.0556904	0.0230655	4	2	0	1	25	1	16	4	2	4	11	3	0	26	2	8	0	15	2	13	1	1	0	8	30	0	0	0	1	0	0	0	0	Bacteria;Firmicutes;Bacilli;Bacillales;Bacillaceae;Bacillus;cohnii
540940	45	-2.25077	0.00247947	0.0892844	0.0369793	10	4	0	1	50	1	64	6	2	9	30	2	0	57	7	26	2	7	2	16	3	2	9	28	73	8	18	2	25	3	1	4	10	Bacteria;Firmicutes;Bacilli;Lactobacillales;Leuconostocaceae;Leuconostoc;
914235	35.75	-2.22114	0.00168256	0.0803926	0.0332965	10	8	0	1	50	0	26	4	10	8	35	14	2	36	7	25	7	36	8	24	3	2	0	24	34	0	1	0	14	3	0	0	0	Bacteria;Actinobacteria;Actinobacteria;Actinomycetales;Brevibacteriaceae;Brevibacterium;
NROTU390	20.75	-2.17384	0.000947202	0.0615883	0.0255083	4	3	0	1	27	0	17	2	11	4	32	11	1	22	3	13	1	13	1	17	3	2	0	3	27	2	14	0	6	9	0	0	0	Bacteria;Proteobacteria;Gammaproteobacteria;Xanthomonadales;Sinobacteraceae;Nevskia;
2264289	15.25	-2.1682	0.000264469	0.0556904	0.0230655	4	2	0	1	36	0	16	2	2	3	9	2	0	17	1	6	1	6	1	13	1	1	0	11	48	0	3	0	7	9	0	0	0	Bacteria;Firmicutes;Bacilli;Bacillales;Bacillaceae;;
NCUROTU25079	17.25	-2.1483	0.00210597	0.0826895	0.0342479	4	2	0	0	60	0	4	2	3	4	31	21	0	1	0	12	0	21	1	6	0	0	0	7	32	0	0	0	0	0	0	0	0	Bacteria;Proteobacteria;Betaproteobacteria;Burkholderiales;Oxalobacteraceae;Ralstonia;
574655	16.75	-2.10183	0.000632467	0.0556904	0.0230655	3	2	0	2	12	0	16	3	3	5	66	1	0	17	5	4	2	5	3	19	2	3	0	12	10	2	9	0	17	9	0	0	0	Bacteria;Proteobacteria;Alphaproteobacteria;Rhizobiales;Methylobacteriaceae;Methylobacterium;komagatae
238693	19.75	-2.06359	0.00256092	0.0892844	0.0369793	7	1	0	1	36	0	11	6	14	5	19	7	1	30	12	15	8	20	6	16	3	3	0	5	24	0	0	0	8	6	0	0	0	Bacteria;Proteobacteria;Alphaproteobacteria;Rhizobiales;Methylobacteriaceae;Methylobacterium;organophilum
1060441	151	3.62754	0.00382317	0.112394	0.0465507	2	234	1	61	5	19	1	2	4	0	41	85	8	1	1	470	224	0	40	14	119	83	151	0	0	79	15	0	0	0	2	1	1	Bacteria;Bacteroidetes;Bacteroidia;Bacteroidales;Prevotellaceae;Prevotella;
NROTU374	157	3.87719	0.00286377	0.093103	0.0385608	0	157	21	376	0	36	6	4	4	0	1	66	85	3	37	3	167	335	233	7	78	104	37	15	31	7	6	335	1	3	0	0	8	Bacteria;Proteobacteria;Epsilonproteobacteria;Campylobacterales;Campylobacteraceae;Campylobacter;
